# Supplementary material for: Assessment of Acceptability and Determinants of Uptake and Schedule Completion of Human Papillomavirus (HPV) Vaccine by 25 to 45 Years Old Women in Slovenia
Source: Vaccines (Basel). 2023 Feb 12;11(2):423. doi: 10.3390/vaccines11020423 (PMC9964155; doi:10.3390/vaccines11020423)
Supplement: Supplementary file 1 [file vaccines-11-00423-s001.zip]

Archive with 1 entries (1 files):
- vaccines-2194757-SI.pdf
